# Supplementary material for: Barriers and Facilitators to Father’s Engagement in a Depression and Alcohol Use Intervention in Kenya: Father, Family, and Community Factors
Source: Int J Environ Res Public Health. 2023 Mar 9;20(6):4830. doi: 10.3390/ijerph20064830 (PMC10048967; doi:10.3390/ijerph20064830)
Supplement: Supplementary file 1 [file ijerph-20-04830-s001.zip]

Archive with 1 entries (1 files):
- ijerph-2179385-supplementary.pdf
